# Supplementary material for: Rapid generation of human recombinant monoclonal antibodies from antibody-secreting cells using ferrofluid-based technology
Source: Front Immunol. 2024 Apr 18;15:1341389. doi: 10.3389/fimmu.2024.1341389 (PMC11064063; doi:10.3389/fimmu.2024.1341389)
Supplement: Supplementary file 5 [file Table_1.xlsx]

## Sheet: Sheet1
	Forward primer	Primer name	Sequence 5'-3'
	VH1F	hIGHV-1/7-066-F	ACAGGTGCCCACTCCCAGGTGCAG
	VH1F	hIGHV-3-066-F	AAGGTGTCCAGTGTGARGTGCAG
	VH1F	hIGHV-4/6-066-F	CCCAGATGGGTCCTGTCCCAGGTGCAG
	VH1F	hIGHV-5-066-F	CAAGGAGTCTGTTCCGAGGTGCAG
	VH1F	hIGHV-1/7-017-F	ATGGACTGGACCTGGAG
	VH1F	hIGHV-1/7-041-F	TCCTCTTTGTGGTGGCAGCAGC
	VH1F	hIGHV-2-035-F	TCCACGCTCCTGCTRCTGAC
	VH1F	hIGHV-3-057-F	TAAAAGGTGTCCAGTGT
	VH1F	hIGHV-4-022-F	ATGAAACACCTGTGGTTCTTCC
	Vκ1F	hIGKV-1-060-F	ATGAGGSTCCCYGCTCAGCTGCTGG
	Vκ1F	hIGKV-3-049-F	CTCTTCCTCCTGCTACTCTGGCTCCCAG
	Vκ1F	hIGKV-4-049-F	ATTTCTCTGTTGCTCTGGATCTCTG
	Vλ1F	hIGLV-1-068-F	GGTCCTGGGCCCAGTCTGTGCTG
	Vλ1F	hIGLV-2-068-F	GGTCCTGGGCCCAGTCTGCCCTG
	Vλ1F	hIGLV-3-068-F	GCTCTGTGACCTCCTATGAGCTG
	Vλ1F	hIGLV-4/5-068-F	GGTCTCTCTCSCAGCYTGTGCTG
	Vλ1F	hIGLV-6-068-F	GTTCTTGGGCCAATTTTATGCTG
	Vλ1F	hIGLV-7-068-F	GGTCCAATTCYCAGGCTGTGGTG
	Vλ1F	hIGLV-8-083-F	GAGTGGATTCTCAGACTGTGGTG
	VH3F	AgeI VH1	CTGCAACCGGTGTACATTCCCAGGTGCAGCTGGTGCAG
	VH3F	AgeI VH1-18	CTGCAACCGGTGTACATTCCCAGGTTCAGCTGGTGCAG
	VH3F	AgeI VH1-24	CTGCAACCGGTGTACATTCCCAGGTCCAGCTGGTACAG
	VH3F	AgeI VH1/5	CTGCAACCGGTGTACATTCCGAGGTGCAGCTGGTGCAG
	VH3F	AgeI VH3	CTGCAACCGGTGTACATTCTGAGGTGCAGCTGGTGGAG
	VH3F	AgeI VH3-9	CTGCAACCGGTGTACATTCTGAAGTGCAGCTGGTGGAG
	VH3F	AgeI VH3-23	CTGCAACCGGTGTACATTCTGAGGTGCAGCTGTTGGAG
	VH3F	AgeI VH3-33	CTGCAACCGGTGTACATTCTCAGGTGCAGCTGGTGGAG
	VH3F	AgeI VH4	CTGCAACCGGTGTACATTCCCAGGTGCAGCTGCAGGAG
	VH3F	AgeI VH4-34	CTGCAACCGGTGTACATTCCCAGGTGCAGCTACAGCAGTG
	VH3F	AgeI VH4-39	CTGCAACCGGTGTACATTCCCAGCTGCAGCTGCAGGAG
	VH3F	AgeI VH6-1	CTGCAACCGGTGTACATTCCCAGGTACAGCTGCAGCAG
	VH3F	AgeI VH7	CTGCAACCGGTGTACATTCTCAGGTGCAGCTGGTGCAATCTGG
	Vκ3F	AgeI VK1-5-F	CTGCAACCGGTGTACATTCTGACATCCAGATGACCCAGTC
	Vκ3F	AgeI VK1-5b-F	CTGCAACCGGTGTACATTCAGACATCCAGTTGACCCAGTCT
	Vκ3F	AgeI VK1-6-F	CTGCAACCGGTGTACATTCTGCCATCCAGATGACCCAGTC
	Vκ3F	AgeI VK1-13-F	CTGCAACCGGTGTACATTCTGCCATCCAGTTGACCCAGTC
	Vκ3F	AgeI VK1D-43-F	CTGCAACCGGTGTACATTGTGCCATCCGGATGACCCAGTC
	Vκ3F	AgeI VK2-24-F	CTGCAACCGGTGTACATGGGGATATTGTGATGACCCAGAC
	Vκ3F	AgeI VK2-28-F	CTGCAACCGGTGTACATGGGGATATTGTGATGACTCAGTC
	Vκ3F	AgeI VK2-30-F	CTGCAACCGGTGTACATGGGGATGTTGTGATGACTCAGTC
	Vκ3F	AgeI VK3-11-F	CTGCAACCGGTGTACATTCAGAAATTGTGTTGACACAGTC
	Vκ3F	AgeI VK3-15-F	CTGCAACCGGTGTACATTCAGAAATAGTGATGACGCAGTC
	Vκ3F	AgeI VK3-20-F	CTGCAACCGGTGTACATTCAGAAATTGTGTTGACGCAGTCT
	Vκ3F	AgeI VK4-1-F	CTGCAACCGGTGTACATTCGGACATCGTGATGACCCAGTC
	Vλ3F	AgeI VL1-F	CTGCTACCGGTTCCTGGGCCCAGTCTGTGCTGACKCAG
	Vλ3F	AgeI VL2-F	CTGCTACCGGTTCCTGGGCCCAGTCTGCCCTGACTCAG
	Vλ3F	AgeI VL3-F	CTGCTACCGGTTCTGTGACCTCCTATGAGCTGACWCAG
	Vλ3F	AgeI VL4/5-F	CTGCTACCGGTTCTCTCTCSCAGCYTGTGCTGACTCA
	Vλ3F	AgeI VL6-F	CTGCTACCGGTTCTTGGGCCAATTTTATGCTGACTCAG
	Vλ3F	AgeI VL7/8-F	CTGCTACCGGTTCCAATTCYCAGRCTGTGGTGACYCAG
	Reverse primer	Primer name	Sequence 5'-3'
	VH1R	hIGHG-137-R	GGAAGGTGTGCACGCCGCTGGTC
	VH1R	hIGHA-111-R	GTCCGCTTTCGCTCCAGGTCACACT
	VH1R	hIGHM-082-R	GGAAGGAAGTCCTGTGCGAGGC
	Vκ1R	hIGKC-172-R	GTTTCTCGTAGTCTGCTTTGCTCA
	Vλ1R	hIGLC-057-R	CACCAGTGTGGCCTTGTTGGCTTG
	VH3R	Hu-VH-PP-R	CTTGGAGGAGGGTGCCAGGGGGAAGACcga
	Vκ3R	C080-VKsh-R	GATTTCAACTGCTCATCAGATGGCGGGAAG
	Vλ3R	Hu-VL-PP-R	GTTGGCTTGAAGCTCCTCAGAGGAG
