# Supplementary material for: Rapid generation of human recombinant monoclonal antibodies from antibody-secreting cells using ferrofluid-based technology
Source: Front Immunol. 2024 Apr 18;15:1341389. doi: 10.3389/fimmu.2024.1341389 (PMC11064063; doi:10.3389/fimmu.2024.1341389)
Supplement: Supplementary file 6 [file Table_2.xlsx]

## Sheet: Sheet1
Supplementary Table II. Primer sequences
Primer	Primer name	Sequence 5'-3'
IgG-PCRvec-F	IgG-PCRvec-F	TCGGTCTTCCCCCTGGCACCCTCCTCCAAG
IgH-PCRvec-R	IgH-PCRvec1-R	TCGGAATGTACACCGGTTGCAGTTGCTACTAGAAAAAG
IgH-PCRvec-R	IgH-PCRvec2-R	TCAGAATGTACACCGGTTGCAGTTGCTACTAGAAAAAG
IgH-PCRvec-R	IgH-PCRvec3-R	TGGGAATGTACACCGGTTGCAGTTGCTACTAGAAAAAG
IgH-PCRvec-R	IgH-PCRvec4-R	TGAGAATGTACACCGGTTGCAGTTGCTACTAGAAAAAG
Igk-PCRvec-F	Igk-PCRvec-F	TTCCCGCCATCTGATGAGCAGTTGAAATC
Igk-PCRvec-R	Igk-PCRvec1-R	GCACAATGTACACCGGTTGCAGTTGCTACTAGAAAAAG
Igk-PCRvec-R	Igk-PCRvec2-R	TCHGAATGTACACCGGTTGCAGTTGCTACTAGAAAAAG
Igk-PCRvec-R	Igk-PCRvec3-R	TCCCCATGTACACCGGTTGCAGTTGCTACTAGAAAAAG
Igk-PCRvec-R	Igk-PCRvec4-R	GCAGAATGTACACCGGTTGCAGTTGCTACTAGAAAAAG
IgL-PCRvec-R	IgL-PCRvec-R	CTCCTCTGAGGAGCTTCAAGCCAACAAGGCCACAC
IgL-PCRvec-R	IgL-PCRvec1-R	AGGAGGTCACAGAACCGGTTGCAGTTGCTACTAGAAAAAG
IgL-PCRvec-R	IgL-PCRvec2-R	GGCCCARGAACCGGTTGCAGTTGCTACTAGAAAAAG
IgL-PCRvec-R	IgL-PCRvec3-R	GCTGSGAGAGAGAACCGGTTGCAGTTGCTACTAGAAAAAG
IgL-PCRvec-R	IgL-PCRvec4-R	CTGRGAATTGGAACCGGTTGCAGTTGCTACTAGAAAAAG
CMV-WA-F	CMV-WA-F	CGCCCGACATTGATTATTGACTAG
SV40epA2-R	SV40epA2-R	GATCCAGACATGATAAGATACATTG
